# Supplementary material for: Integration of Artificial Intelligence and Wearable Devices in Pediatric Clinical Care: A Review
Source: Bioengineering (Basel). 2025 Dec 3;12(12):1320. doi: 10.3390/bioengineering12121320 (PMC12729400; doi:10.3390/bioengineering12121320)
Supplement: Supplementary file 1 [file bioengineering-12-01320-s001.zip]

Archive with 4 entries (4 files):
- Database search strategies and screening criteria.pdf
- __MACOSX/._Database search strategies and screening criteria.pdf
- Papers For Wearable AI_v3.xlsx
- __MACOSX/._Papers For Wearable AI_v3.xlsx
