# Supplementary material for: Integration of Artificial Intelligence and Wearable Devices in Pediatric Clinical Care: A Review
Source: Bioengineering (Basel). 2025 Dec 3;12(12):1320. doi: 10.3390/bioengineering12121320 (PMC12729400; doi:10.3390/bioengineering12121320)
Supplement: Supplementary file 1 [file bioengineering-12-01320-s001.zip › Papers For Wearable AI_v3.xlsx]

## Sheet: Sheet1
citation	Year	TITLE	Wearable Form-Factor	Wearable Category Details	AI Applied	Lead AI / DL Method	Age	Disease	Clinical Unit / Setting	Data Modalities Used (for AI)	Hospital Deployed	Outcome of Interest
33	2020	Skin-interfaced biosensors for advanced wireless physiological monitoring in neonatal and pediatric intensive-care units	Patch	Soft, wireless chest + limb units (hydrogel-coupled, flexible electronics)	No	-	premature 23w GA to ~4 years CA	Critical illness requiring NICU/PICU monitoring	NICU & PICU	ECG, HR, RR, SpO2 skin & core temperature, seismocardiogram (SCG), motion/orientation, cry acoustics, surrogate BP (PAT/PTT)	Yes (tested in NICU & PICU at Lurie Children’s Hospital & Northwestern Prentice Women’s Hospital)	Demonstrated equivalency to clinical monitors, plus novel monitoring of orientation, movement, cry biomarkers, and cuff-free BP; improved skin safety and feasibility of continuous wireless monitoring
34	2021	Wireless, Skin-Interfaced Devices for Pediatric Critical Care: Application to Continuous, Noninvasive Blood Pressure Monitoring	Patch	Chest device (ECG, accelerometer, temp) + Limb device (dual-wavelength PPG, temp); flexible, wireless, hydrogel adhesion, velcro wrap	Yes	Multivariate regression model (Pulse Arrival Time + Heart Rate + SBP/DBP)	3 years, mean ~1 year (Infants and young children)	Respiratory failure, liver failure, airway abnormalities, seizures, transplant, etc.	Pediatric Intensive Care Unit (Ann & Robert H. Lurie Children’s Hospital of Chicago)	ECG + PPG + HR + PAT + temp	Yes (23 patients, 290,108 paired measurements)	Devices provided continuous noninvasive SBP/DBP monitoring comparable to invasive a-lines (r=0.85 SBP, r=0.77 DBP). Captured hemodynamic changes during pharmacological interventions. Reduced risks vs. invasive arterial lines.
29	2022	Assessment of Apple Watch Series 6 pulse oximetry and electrocardiograms in a pediatric population	Belt	Apple Watch Series 6 (SpO2 + single-lead ECG)	No	-	0 to <23 years (infants to young adults)	Pediatric patients with and without cardiac disease	Single-center, prospective (St. Louis Children’s Hospital, Cardiology clinic + inpatient)	SpO2, ECG intervals (RR, PR, QRS, QT), automated ECG rhythm classification	Yes (clinical cardiology evaluation)	Accurate SpO2 vs hospital oximeter (?2.0±2.6%); high-quality ECG intervals with strong manual interpretation agreement; automated rhythm algorithm limited (75% specificity, frequent “inconclusive”/missed findings in children)
62	2024	Creating a digital approach for promoting physical activity in pediatric pulmonary hypertension: A framework for future interventions (iTONE trial)	Band	ActiGraph GT9X Link smartwatch + Polar OH1 armband HR monitor	No	-	8-18 years	Pediatric Pulmonary Hypertension	Home-based, remotely supervised exercise program	Accelerometry (triaxial counts), heart rate, step counts, MVPA tracking, cloud-based data sync	Pilot at Children’s Hospital of Philadelphia and collaborating centers (IRB #20-018168)	Feasibility & preliminary efficacy: improved MVPA (min/day), leg lean mass (DXA), muscle strength, QoL, and 6-min walk distance; demonstrated digital infrastructure for remote interventions
52	2022	Wearable Technologies for Pediatric Patients with Surgical Infections—More than Counting Steps?	Band	Everion	No	-	4-17 years, mean 9.1)	Perforated appendicitis, osteomyelitis, septic arthritis	Pediatric surgical ward, University Children’s Hospital Basel, Switzerland	Heart rate, HRV, SpO2, skin temperature	Yes	Feasibility and acceptance were high; reliable for HR and SpO2, underestimates temperature; suboptimal data availability but promising for continuous vital sign monitoring
50	2021	Continuous recording of vital signs with a wearable device in pediatric patients undergoing chemotherapy for cancer—an operational feasibility study	Band	Everion	No	-	2-16 years, median 6	Pediatric cancer (chemotherapy, infection risk)	Pediatric oncology unit, single-center (not specified but Switzerland context, likely Basel)	Heart rate, HRV, SpO2, temperature (multi-sensor vital signs)	Yes	Continuous recording feasible but predefined feasibility criterion not met due to compliance problems; device acceptable to patients; 61% of hours recorded with good quality
51	2022	Vital signs in pediatric oncology patients assessed by continuous recording with a wearable device, NCT04134429	Band	Everion® VSM-1 (Biofourmis, Zurich, Switzerland)	No	-	1 month - <18 years, median 6	Pediatric cancer (undergoing chemotherapy, neutropenia risk)	Division of Pediatric Hematology/Oncology, Inselspital Bern University Hospital, Switzerland	HR, HRV, SpO2, respiration rate, core temperature, skin temp, skin blood perfusion, galvanic skin response, health score	Yes	Feasibility dataset: 772k+ measurements, 515k quality scores; good HR quality in 61% of hours; compliance challenges; WD acceptable; data openly published for reuse
31	2022	High-frequency temperature monitoring at home using a wearable device: A case series of early fever detection and antibiotic administration for febrile neutropenia with bacteremia	Patch	TempTraq FDA-cleared Class II disposable Bluetooth-enabled patch	No	-	1-17 years in reported cases)	Febrile neutropenia (post-chemotherapy, leukemia)	Outpatient / at-home monitoring	Continuous temperature (HFTM)	Yes (outpatient, home-based, connected via smartphone app to cloud)	HFTM detected fevers 5-12 h earlier than thermometer, leading to earlier evaluation & antibiotics; in 2/3 cases bloodstream infections confirmed; demonstrated feasibility of outpatient real-time monitoring
53	2024	Continuous timely monitoring of core temperature with two wearable devices in pediatric patients undergoing chemotherapy for cancer - a comparison study	Band	CORE® (core body temp), Everion® (multi-sensor, Biofourmis)	No	-	Median 8 years (range preschool-adolescent)	Pediatric cancer patients undergoing chemotherapy (risk of febrile neutropenia)	Pediatric oncology wards (two centers)	Core temperature (infrared sensors, skin-based estimation)	Yes (clinical study, 2 hospitals)	CORE® met feasibility (15/20 patients with valid timely data); better accuracy vs. ear temp (bias -0.07 °C, mean abs diff 0.35 °C) compared to Everion® (bias -1.06 °C, diff 1.10 °C); high acceptance (95% CORE®, 89% Everion®)
54	2025	Vital signs continuously monitored by two wearable devices in pediatric oncology patients, NCT04914702	Band	CORE® (consumer device) and Everion® VSM-1 (medical device, Biofourmis)	No	-	1 month to <18 years, median 8 y	Pediatric cancer patients undergoing chemotherapy	Two Swiss university hospitals (Bern, Basel)	CORE®: core temperature; Everion®: 18 signals (core & skin temp, HR, HRV, respiration rate, etc.), quality scores	Yes (worn 14 days inpatient & outpatient)	Proof-of-concept dataset: ~6M measurements; CORE® met feasibility for timely, good-quality core temp monitoring; Everion® added richer vital signs; both devices acceptable and usable. Data shared for reuse.
30	2024	A novel digital health approach to improving global pediatric sepsis care in Bangladesh using wearable technology and machine learning	Patch	VitalPatch® (VitalConnect, USA) wireless biosensor, linked to smartphone & cloud dashboard	Yes	Ridge regression, wearable-only and combined features	2 months - 17 years ,mean ~15 months	Pediatric sepsis (ICU admissions)	Dhaka Hospital ICU, International Centre for Diarrhoeal Disease Research, Bangladesh (icddr,b)	HR, HRV, RR, skin T, core T, ECG signals, accelerometer	Yes (>99% high-quality data capture during admissions)	Wearable feasible and reliable; ML models predicted advanced sepsis (pSOFA > 8) with AUC up to 0.86; detection >2 hrs earlier than clinical documentation
59	2018	Accuracy of a Wrist-Worn Heart Rate Sensing Device during Elective Pediatric Surgical Procedures	Band	Fitbit Charge HR (personal fitness tracker, PPG-based)	No	-	4-16 years (mean 8.2)	Surgical patients (laparoscopic or open pediatric surgery)	Pediatric Surgery Unit, Istituto Mediterraneo di Eccellenza Pediatrica, Palermo, Italy	Heart rate (via photoplethysmography)	Yes	Fitbit-derived HR values showed excellent accuracy compared to continuous ECG and SpO2 monitoring; reliable across age/weight groups and during surgery; supports feasibility of wrist-worn trackers in pediatric surgical settings
55	2021	Utility of Wearable Sensors to Assess Postoperative Recovery in Pediatric Patients After Appendectomy	Band	Fitbit Inspire HR (wrist-worn, step counts + HR)	No	-	3-18 years	Appendicitis (simple vs. complicated)	Post-discharge monitoring, tertiary children’s hospital	Step counts, HR (activity trajectory)	Yes (single tertiary children’s hospital, U.S.)	Wearable step counts distinguished recovery trajectories: simple appendicitis patients plateaued (~8000 steps/day) by POD 9; complicated cases recovered slower without plateau by POD 21. Supports establishing “normative” recovery curves for early detection of deviations/complications.
58	2024	Using Wearable Devices to Profile Demographic-Specific Recovery After Pediatric Appendectomy	Band	Fitbit Inspire 2 & Inspire HR (step count, heart rate)	No	-	3-18 years	Acute appendicitis (simple vs. complicated); postoperative recovery	Quaternary children’s hospital, post-appendectomy	Step count (daily), heart rate (for wear validation)	Yes (patients used Fitbit continuously for 21 days)	Established normative postoperative recovery trajectories; younger patients recovered faster (POD 9 vs. 16 simple, POD 17 vs. 21 complicated); overweight/obese children recovered slower; sex and race/ethnicity not significantly associated. Provides data-driven counseling for families.
45	2018	The US Experience of the Wearable Cardioverter-Defibrillator in Pediatric Patients	Special-purpose	Wearable Cardioverter-Defibrillator (ZOLL LifeVest)	No	-	3-18 years, median age 15	Ventricular arrhythmias, sudden cardiac death risk (cardiomyopathy, congenital heart disease, channelopathies, prior cardiac arrest, ICD issues)	Multi-center US registry, 185 centers	ECG + arrhythmia detection (VT/VF) with defibrillation shock delivery	Yes (clinical deployment, retrospective registry)	Safe and effective: 6 patients (1.3%) received appropriate therapy for VT/VF; all episodes successfully terminated, 100% survival of treated; inappropriate therapies rare (0.4%); median wear 20.6 h/day; compliance adequate; deaths (1.5%) occurred when not wearing device
28	2021	Prospective Study of a Multimodal Convulsive Seizure Detection Wearable System on Pediatric and Adult Patients in the Epilepsy Monitoring Unit	Band	Empatica Embrace / E4 (accelerometer + electrodermal activity; some versions also had PPG & temperature but algorithm used ACM + EDA only)	Yes	Machine learning (fixed-and-frozen algorithm, feature-based classification on ACM + EDA)	Pediatric 6-20 years (85 patients); Adults 21-63 years (67 patients)	Epilepsy - convulsive seizures (generalized tonic-clonic & focal-to-bilateral tonic-clonic)	Epilepsy Monitoring Units (multi-center, USA & Italy)	Accelerometer, Electrodermal Activity (EDA)	Yes - inpatient EMUs (Boston Children’s, NYU, Rhode Island Hospital, etc.)	Sensitivity 0.92 pediatric / 0.94 adult; FAR <2/day; FAR=0 during rest/sleep; FDA clearance obtained. Helps mitigate SUDEP risk by enabling caregiver alerts.
60	2021	Demonstrating the feasibility of digital health to support pediatric patients in South Africa	Band	Hesvit S3 (steps, HR, sleep via 3-axis accelerometer) + Aparito app	No	-	4-16 years, median 10	Refractory epilepsy / epilepsy with intellectual disability & behavioral difficulties	Red Cross War Memorial Children’s Hospital, Cape Town (home-based monitoring)	Steps, HR, light/deep sleep; caregiver seizure reports & mPROs	Yes (home-based deployment in real patients)	Feasibility shown despite barriers: 95% reported clinical events, 79% seizure events; wearable engagement ~32%, mPRO engagement ~57%; major barriers included cost, theft risk, poor smartphone access; app captured much higher seizure reporting (79% vs 5% with paper diary).
61	2021	Postdischarge Recovery after Acute Pediatric Lung Disease Can Be Quantified with Digital Biomarkers	Band	Withings® Steel HR Smartwatch (steps, HR, sleep) + Withings Thermo + Air Next spirometer (subset)	No	-	2-12 years	Pneumonia (n=30), Preschool Wheezing (n=30), Asthma Exacerbation (n=11)	Juliana Children’s Hospital (The Hague, NL), home recovery monitoring (14-day postdischarge + 10-day “healthy” period)	Physical activity (step counts), HR (daytime + nocturnal), sleep, temperature, spirometry (subset)	Yes (n=71 enrolled, 51 completed, 39 analyzed)	Recovery time quantified: pneumonia 12 days to normal activity, wheezing 5 days, asthma 6 days; strong correlation between activity recovery & symptom scores; HR decrease mirrored recovery in wheezing/asthma but not pneumonia
44	2019	PEXO - A Pediatric Whole Hand Exoskeleton for Grasping Assistance in Task-Oriented Training	Special-purpose	PEXO: fully wearable actuated pediatric hand exoskeleton (kidPEXO, juvenilePEXO)	No	-	6-12 years (tested in pilot with 6-year-old stroke patient)	Cerebral palsy, pediatric stroke, traumatic brain injury (neuromotor impairments affecting hand function)	Rehabilitation/occupational therapy (clinic & home)	EMG-based control + pushbutton triggers (Buddy Buttons), forearm EMG signals for intention detection	Pilot-tested at University Children’s Hospital Zurich	Demonstrated feasibility: assisted grasping of daily objects (up to 0.5 kg), task-oriented training possible, lightweight, safe, child-friendly design; promoted motivation and potential neuroplasticity
49	2023	Development of an AI based automated analysis of pediatric Apple Watch iECGs	Band	Apple Watch	Yes	CNN	Neonates to teenagers	cardiac conditions	Pediatric	Single-lead Apple Watch iECG recordings (30-second), 12-lead ECG (gold standard for comparison)	Yes	Sensitivity and specificity of AI algorithm for automatic rhythm classification (normal sinus rhythm vs pathological rhythms)
32	2025	Evaluating a Wearable Device for Wheeze Detection in the Pediatric Emergency Department: A Feasibility Study	Patch	AeviceMD - cloud-connected smart wearable stethoscope with automated wheeze detection	Yes	Proprietary wheeze detection algorithm (AI signal analysis)	2-17 years	Acute asthma exacerbation / respiratory complaints	Pediatric Emergency Dept., National University Hospital, Singapore	Lung sound recordings (5 lobes, 5 sec each), continuous auscultation	Yes (36 children enrolled)	Sensitivity 85.3%, specificity 80.8% (ED); improved to 93.2% / 91.1% in home environment; overall accuracy up to 92%; near real-time continuous wheeze tracking, cloud storage for review
47	2023	Applying machine learning to consumer wearable data for the early detection of complications after pediatric appendectomy	Band	Fitbit Inspire HR / Inspire 2 (wrist-worn)	Yes	Balanced Random Forest (BRF); compared with AdaBoost, XGBoost, etc.	3-17 years	Appendicitis (complicated & simple, post-appendectomy)	Pediatric surgery unit, post-discharge monitoring	Fitbit-derived HR, step count, distance, calories, sleep, temporal changes + demographics & clinical features	Yes (Ann & Robert H. Lurie Children’s Hospital of Chicago)	Early detection of abnormal recovery/complications; detected 83% of abnormal days in complicated appendicitis and 70% in simple appendicitis up to 2 days before symptoms were reported
56	2025	Biorhythms derived from consumer wearables predict postoperative complications in children	Band	Fitbit Inspire HR / Inspire 2; collects per-minute HR, steps, sleep metrics	Yes	Balanced Random Forest (BRF) classifier, nested LOSO CV	3-18 years	Complicated appendicitis (laparoscopic appendectomy, complications up to 38%)	Tertiary children’s hospital, inpatient + remote monitoring	HR, step counts, sleep; derived circadian & ultradian biorhythm metrics (31 features via circadian concepts, periodogram, cosinor regression)	Yes (103 enrolled, 94 with analyzable data, 2163 monitoring days)	Predicted complications (abscess, SSI, SBO) up to 3 days before diagnosis with 91% sensitivity, 74% specificity. Activity biorhythms most predictive. Differentiated abnormal symptoms vs. true complications.
57	2025	Association of Wearable Derived Pulse Rate Variability With Pediatric Appendectomy Complications	Band	Fitbit Inspire HR / Inspire 2 (wrist-worn, photoplethysmography-based PRVi)	No	-	3-17 years	Complicated appendicitis (post-appendectomy)	Post-discharge monitoring (home + follow-up calls)	Pulse rate (HR), pulse rate variability (PRVi)	Yes (single-center, Ann & Robert H. Lurie Children’s Hospital of Chicago)	Lower/slower PRVi trajectory associated with surgical complications (esp. intraabdominal abscess); PRVi as early biomarker of complications
48	2023	Artificial intelligence-enhanced epileptic seizure detection by wearables	Band	Empatica E4	Yes	CNN	Neonates to teenagers	Pediatric and adolescent patients with epilepsy admitted to epilepsy monitoring units	Pediatric	Wearable biosensors on wrists/ankles measuring accelerometry (ACC), blood volume pulse (BVP, from photoplethysmography), electrodermal activity (EDA), body temperature; synchronized with video-EEG as ground truth	Yes	Detection of epileptic seizures (28 seizure types), seizure onset timing, sensitivity and false positive rate of detection
40	2021	Wearable Intelligent Textile Suits for Telemetry Monitoring in Pediatrics	Textile	Pediatric body suit / t-shirt with integrated textile ECG electrodes, sensors, ESP32 wireless module	No	-	newborn - 10 years	General pediatric patients (high-risk, monitoring vital signs)	Pediatric wards (clinical + potential home use)	ECG (via textile electrodes), wireless telemetry (Bluetooth/Wi-Fi)	Prototype tested, not yet fully deployed in hospital (pilot hardware validation only)	Developed a reusable textile suit allowing continuous ECG monitoring with high comfort, hygiene, and mobility for pediatric patients; preliminary validation showed textile electrodes recorded ECG at diagnostic quality. Future work: clinical ward trials.
41	2023	Textile-based Wearable to Monitor Heart Activity in Paediatric Population: A Pilot Study	Textile	SKIIN (smart textile with knitted conductive yarn electrodes + detachable pod)	No	-	10-17 years; 10 with congenital heart disease or cardiomyopathy, 10 healthy	Congenital heart disease, cardiomyopathy; heart failure risk	Pediatric cardiology clinic, SickKids Hospital (Toronto, Canada)	ECG (3 channels), HR monitoring	Pilot study, in-clinic (not home-based yet)	Textile-based ECG provided HR accuracy within ~3-4% of reference ECG; robust during posture/exercise; highly acceptable to children and parents for continuous monitoring
43	2025	Designing Adaptive Wearables for Children With Cerebral Palsy: A Holistic Approach to Lifestyle-Centric Rehabilitative, Assistive, and Diagnostic Garment Design	Textile	Smart textile	No	-	Children	Cerebral palsy	Design & prototyping study (industrial design + engineering collaboration); not a clinical trial	—	No (prototype stage; user/functional testing planned)	Identify child-acceptable design factors and generate prototypes for daily-life rehabilitation/assistance; plan for subsequent user testing
63	2014	Innovation through Wearable Sensors to Collect Real-Life Data among Pediatric Patients with Cardiometabolic Risk Factors	Multiple band-type, hand-held	ActiGraph ActiTrainer (accelerometer), Polar Wearlink chest HR monitor, Trimble Juno SC GPS	No	Data treatment algorithms (Python ArcGIS toolbox)	6-17 years	Children with cardiometabolic risk factors (obesity, hypertension, dyslipidemia, diabetes)	Sainte-Justine University Hospital Center (Montreal, Canada) - Dyn@mo lifestyle intervention	GPS (mobility), accelerometry (steps, PA intensity), HR monitor (bpm)	Yes (clinical program)	Feasibility demonstrated: good compliance (~6 valid days for GPS/HR, ~5.6 days accelerometry); integration into interactive map-based web counseling tool; supported personalized physical activity counseling
46	2024	Improving Early Prediction of Abnormal Recovery after Appendectomy in Children using Real-world Data from Wearables	Band	Fitbit	Yes	Balanced random forest	3-17 years old	Complicated appendicitis (e.g., perforation, abscess)	Pediatric	Fitbit: activity, heart rate (HR), and sleep patterns over 21 days of postoperative recovery, Step Count and HR Metrics	Yes	Early prediction of abnormal recovery (postoperative complications or abnormal symptoms) after pediatric appendectomy using Fitbit data
64	2024	Wearable-Based Integrated System for In-Home Monitoring and Analysis of Nocturnal Enuresis	Band	Newear, MetaWearC	Yes	CNN_LSTM_attention	pediatric patients	Nocturnal enuresis	Pediatric urology & home	Bioimpedance+ECG belt; ankle IMUs; moisture sensor (ground truth)	Yes (Severance Hospital)	Feasibility of integrated wearable monitoring (BI, ECG, ankle IMUs) in NE.
36	2024	Development of a Miniaturized Mechanoacoustic Sensor for Continuous, Objective Cough Detection, Characterization and Physiologic Monitoring in Children With Cystic Fibrosis	Patch	Flexible, silicone-encapsulated sensor worn at suprasternal notch; dual IMUs (triaxial accel; z-axis at ~1.6 kHz), BLE streaming or onboard memory; pediatric-optimized (Å2_3_1 cm)	Yes	CNN (ResNet50) on wavelet scalograms; leave-one-subject-out CV; AUROC 0.96, AP 0.93; artifact rejection AUROC 0.97, AP 0.96	3-18 years	Cystic Fibrosis	Lurie ChildrenÕs CF clinic & inpatient unit; also home & school monitoring	Mechanoacoustic accelerometry (triaxial); derived HR/HRV, RR, orientation, activity, skin temperature	Yes (clinic & inpatient); plus home	Accurate cough detection & classification; longitudinal cough frequency tracking; usability/acceptability
65	2023	Machine Learning Identifies Smartwatch-Based Physiological Biomarker for Predicting Disruptive Behavior in Children: A Feasibility Study	Band	Garmin v’vosmart 4; minute-level HR, activity ÒintensityÓ (sedentary/active/highly active), sleep staging via Garmin Connect + Fitabase	Yes	Decision tree (RPART, chi-square pruning), 10-fold CV	7-10years	Disruptive behavior disorders (e.g., ODD/ADHD/conduct/anxiety/PTSD)	Mayo Clinic Child & Adolescent Psychiatry inpatient unit; continuous RN annotations	Heart rate (instant & 15-min MA), activity intensity, sleep stages (light/deep/REM/awake)	Yes (inpatient)	Predict behavior state (calm/playful/disruptive); CV accuracy 80.89%; low FPR for disruptive (~7.2%); thresholds noted in paper (e.g., HR>129 bpm _ playful)
35	2020	A wireless, skin-interfaced biosensor for cerebral hemodynamic monitoring in pediatric care	Patch	Soft, miniaturized, wireless NIRS + PPG device (LEDs 740/850 nm, 4 photodiodes, BLE)	No	-	0.2-15 years	Pediatric patients with neurological risk (e.g., congenital central hypoventilation syndrome, impaired cerebral autoregulation)	Pediatric & neonatal intensive care units; hospital pilot studies	Cerebral oxygenation (ScO2), systemic SpO2, HR, cerebral vascular tone, pulse pressure	Yes (tested in pediatric hospital settings, incl. neonates)	Demonstrated safe, continuous cerebral hemodynamic monitoring; comparable to commercial NIRS; soft skin interface reduces injury risk; low-cost (<$25/device); validated in infants, children, and adolescents
27	2024	Impact of Consumer Wearables Data on Pediatric Surgery Clinicians’ Management: Multi-Institutional Scenario-Based Usability Study	Band	Fitbit Inspire (consumer-grade wearable)	No	-	9-13 years old	Postoperative recovery after pediatric appendectomy	Multi-institutional (5 US children’s hospitals), simulation-based study with real patient data and physician analysis	Heart rate, step count, sleep metrics	No (Uses real-patient data and physician decision in a retrospectively designed feasibility simulation)	Wearable data (HR + steps) altered clinicians’ ED referral decisions, reduced unnecessary ED recommendations with reassuring data, increased concern with abnormal data, and improved clinician confidence
74	2023	Resource Use and Clinical Outcomes in Infants with Supraventricular Tachycardia Monitored with the Owlet Smart Sock	Textile	Owlet Smart Sock (OSS)	No	-	Infants (0–12 months)	Supraventricular tachycardia (SVT)	Home monitoring with hospital follow-up (ED and inpatient care)	heart rate, SpO₂	Tertiary pediatric cardiology center (retrospective EMR data)	OSS use associated with more phone/ED visits but shorter hospital stay and better-preserved cardiac function
